# Supplementary material for: Women’s economic empowerment, participation in decision-making and exposure to violence as risk indicators for early childhood caries
Source: BMC Oral Health. 2020 Feb 17;20:54. doi: 10.1186/s12903-020-1045-5 (PMC7026999; doi:10.1186/s12903-020-1045-5)
Supplement: Supplementary file 1 — Additional file 1. Country level data on prevalence of ECC (0–2-year-olds and 3–5-year-olds), women economic empowerment, women decision-making (family visits, household purchases, their own health care, and sexual health) and women exposed to violence (attitude of women towards wife-beating, exposure of women to physical violence and homicide of females). [file 12903_2020_1045_MOESM1_ESM.xlsx]

## Sheet: ECC Empower data
ID	CNTRY_NAME_A	ECC0to2	ECC3to5	IncomeRegion	Womenparticipatingindecisionofvisitstofamilyrelativesfriendsofwo	Womenparticipatinginmakingmajorhouseholdpurchasedecisionsofwomen	Womenparticipatinginownhealthcaredecisionsofwomenage1549	Womenmakingtheirowninformeddecisionsregardingsexualrelationscont	Proportionofwomensubjectedtophysicalandorsexualviolenceinthelast	Womenwhobelieveahusbandisjustifiedinbeatinghiswifeanyoffivereaso	Femalehomicideper100000people2010	Financialinstitutionaccountfemaleage15	FooodinsecurityprevF	Femalebelow50ofmedianincome	Flivinginslumsbasedonatleastonecriteria	SecHierEdu
1	Afghanistan	#NULL!	#NULL!	1	53.7	42.1	47.6	#NULL!	46.1	85.2	0.912429	4.35566	47.57	#NULL!	#NULL!	8.6
2	Albania	#NULL!	91	3	80.1	66.5	84.6	61.5	#NULL!	29.8	1.43892	31.231	35.44	#NULL!	24.61	49.4
3	Algeria	#NULL!	#NULL!	3	#NULL!	#NULL!	#NULL!	#NULL!	#NULL!	59	0.227201	29.9157	7.01	#NULL!	#NULL!	#NULL!
4	Andorra	#NULL!	#NULL!	4	#NULL!	#NULL!	#NULL!	#NULL!	#NULL!	#NULL!	#NULL!	#NULL!	#NULL!	#NULL!	#NULL!	#NULL!
5	Angola	#NULL!	#NULL!	3	87.8	80.9	74.8	#NULL!	#NULL!	25.2	3.50767	30.63	65.88	#NULL!	59.4	43.1
6	Antigua & Barbuda	#NULL!	#NULL!	4	#NULL!	#NULL!	#NULL!	#NULL!	#NULL!	#NULL!	3.90772	#NULL!	#NULL!	#NULL!	#NULL!	#NULL!
7	Argentina	#NULL!	80.4	#NULL!	#NULL!	#NULL!	#NULL!	#NULL!	#NULL!	2	#NULL!	44.2868	16.79	#NULL!	#NULL!	#NULL!
8	Armenia	#NULL!	#NULL!	2	91.4	86.3	94.2	65.1	#NULL!	9.69	1.28756	23.9493	20.69	#NULL!	31.14	99.6
9	Australia	23	49.8	4	#NULL!	#NULL!	#NULL!	#NULL!	#NULL!	#NULL!	0.683058	98.9412	8.68	15	#NULL!	#NULL!
10	Austria	#NULL!	42.6	4	#NULL!	#NULL!	#NULL!	#NULL!	4	#NULL!	0.540811	97.4372	6.31	9.5	#NULL!	#NULL!
11	Azerbaijan	#NULL!	#NULL!	3	#NULL!	#NULL!	#NULL!	#NULL!	#NULL!	#NULL!	1.28131	22.6253	6.12	#NULL!	84.25	97.5
12	Bahamas	#NULL!	#NULL!	4	#NULL!	#NULL!	#NULL!	#NULL!	#NULL!	#NULL!	6.42157	#NULL!	#NULL!	#NULL!	#NULL!	#NULL!
13	Bahrain	#NULL!	#NULL!	4	#NULL!	#NULL!	#NULL!	#NULL!	#NULL!	#NULL!	0.339322	63.6418	16.46	#NULL!	#NULL!	#NULL!
14	Bangladesh	#NULL!	#NULL!	2	62.65	60.4	63.9	#NULL!	#NULL!	30.4	1.95137	27.7148	29.76	#NULL!	60.75	45.9
15	Barbados	#NULL!	#NULL!	4	#NULL!	#NULL!	#NULL!	#NULL!	#NULL!	3.3	6.88553	#NULL!	#NULL!	#NULL!	#NULL!	#NULL!
16	Belarus	28.05	#NULL!	3	#NULL!	#NULL!	#NULL!	#NULL!	#NULL!	4.09	3.09645	70.4568	8.77	#NULL!	#NULL!	#NULL!
17	Belgium	9.575	29.975	4	#NULL!	#NULL!	#NULL!	#NULL!	8	#NULL!	1.47349	98.5028	8.83	#NULL!	#NULL!	#NULL!
18	Belize	#NULL!	#NULL!	3	#NULL!	#NULL!	#NULL!	#NULL!	#NULL!	8.6	7.78472	52.2849	33.03	#NULL!	#NULL!	#NULL!
19	Benin	#NULL!	#NULL!	1	68.9	57.7	63.5	38.2	#NULL!	26.1	3.76977	15.1961	58.14	#NULL!	71.34	23
20	Bhutan	#NULL!	#NULL!	2	#NULL!	#NULL!	#NULL!	#NULL!	#NULL!	68.4	1.58816	27.6819	2.49	#NULL!	#NULL!	#NULL!
21	Bolivia	#NULL!	#NULL!	2	#NULL!	#NULL!	#NULL!	#NULL!	#NULL!	#NULL!	4.8265	38.0144	27.81	#NULL!	52.36	54.3
22	Bosnia & Herzegovina	#NULL!	83	3	#NULL!	#NULL!	#NULL!	#NULL!	#NULL!	4.8	0.92837	49.8403	#NULL!	#NULL!	#NULL!	#NULL!
23	Botswana	#NULL!	#NULL!	3	#NULL!	#NULL!	#NULL!	#NULL!	#NULL!	#NULL!	7.13869	38.4351	58.54	#NULL!	#NULL!	#NULL!
24	Brazil	20.3	51.275	3	#NULL!	#NULL!	#NULL!	#NULL!	#NULL!	#NULL!	4.41974	61.1019	#NULL!	19.3	#NULL!	61.9
25	Brunei	#NULL!	59	4	#NULL!	#NULL!	#NULL!	#NULL!	#NULL!	#NULL!	0.244155	#NULL!	#NULL!	#NULL!	#NULL!	#NULL!
26	Bulgaria	#NULL!	#NULL!	3	#NULL!	#NULL!	#NULL!	#NULL!	9	#NULL!	0.689469	64.0826	16.16	#NULL!	#NULL!	#NULL!
27	Burkina Faso	#NULL!	#NULL!	1	52.3	20	23.7	20.3	9.3	43.5	0.379379	14.2493	41.86	#NULL!	50.18	18.2
28	Burundi	#NULL!	#NULL!	1	77.7	57.3	77.2	49	#NULL!	72.9	2.30194	6.23844	80.6	#NULL!	49.48	24.5
29	Cambodia	#NULL!	78.8	2	95.9	93.8	90.8	75	10.9	47.6	1.1141	10.5442	50.24	#NULL!	61.34	40.1
30	Cameroon	#NULL!	#NULL!	2	53.3	47.6	38	38.1	31.4	41.3	2.45122	14.1555	54.29	#NULL!	47.53	46.2
31	Canada	36.15	85.6	4	#NULL!	#NULL!	#NULL!	#NULL!	#NULL!	#NULL!	0.971796	98.7608	8.22	13.3	#NULL!	#NULL!
32	Cape Verde	#NULL!	#NULL!	2	#NULL!	#NULL!	#NULL!	#NULL!	#NULL!	#NULL!	3.93416	#NULL!	#NULL!	#NULL!	#NULL!	#NULL!
33	Central African Republic	#NULL!	#NULL!	1	#NULL!	#NULL!	#NULL!	#NULL!	#NULL!	79.5	3.8717	6.56468	#NULL!	#NULL!	#NULL!	13.5
34	Chad	#NULL!	#NULL!	1	47.2	39.7	24.9	27.1	17.5	67.9	5.57855	5.3001	65.65	#NULL!	84.99	14.9
35	Chile	29.2667	53.6333	4	#NULL!	#NULL!	#NULL!	#NULL!	#NULL!	#NULL!	1.14087	56.89	13.33	#NULL!	#NULL!	#NULL!
36	Colombia	19.2	75.3	3	85.1	76.7	91.1	#NULL!	37.4	2.7	5.41771	33.4487	25.91	20.8	16.29	82.7
37	Comoros	#NULL!	#NULL!	1	51.2	52.9	46.6	20.8	4.9	39	5.07091	17.893	#NULL!	#NULL!	72.56	49.1
38	Congo	#NULL!	#NULL!	2	62	59.8	39.7	26.8	#NULL!	60.7	3.17931	13.6317	61.47	#NULL!	70.24	70.4
39	Congo, DRC	#NULL!	80	1	54.2	59.8	46.3	30.7	36.7	74.8	5.45924	8.56458	72.75	#NULL!	81.02	47.7
40	Costa Rica	#NULL!	#NULL!	3	#NULL!	#NULL!	#NULL!	#NULL!	#NULL!	3.5	2.85751	53.9269	20.93	#NULL!	#NULL!	#NULL!
41	Cote d'Ivoire	#NULL!	#NULL!	2	46.8	38.1	34.6	25.2	22	47.9	6.18712	10.8828	48.17	#NULL!	64.23	21.4
42	Croatia	#NULL!	#NULL!	4	#NULL!	#NULL!	#NULL!	#NULL!	4	#NULL!	0.975549	85.858	5.62	#NULL!	#NULL!	#NULL!
43	Cuba	#NULL!	#NULL!	3	#NULL!	#NULL!	#NULL!	#NULL!	#NULL!	3.9	2.23251	#NULL!	#NULL!	#NULL!	#NULL!	#NULL!
44	Cyprus	#NULL!	#NULL!	4	#NULL!	#NULL!	#NULL!	#NULL!	3	#NULL!	0.326013	87.7923	17.24	#NULL!	#NULL!	#NULL!
45	Czech Republic	#NULL!	55.1	4	#NULL!	#NULL!	#NULL!	#NULL!	6	#NULL!	0.877392	79.4906	6.51	6.5	#NULL!	#NULL!
46	Denmark	#NULL!	6.3	4	#NULL!	#NULL!	#NULL!	#NULL!	7	#NULL!	0.510261	99.8326	5.84	5.5	#NULL!	#NULL!
47	Djibouti	#NULL!	#NULL!	2	#NULL!	#NULL!	#NULL!	#NULL!	#NULL!	#NULL!	4.11981	8.76278	#NULL!	#NULL!	#NULL!	#NULL!
48	Dominica	#NULL!	#NULL!	3	#NULL!	#NULL!	#NULL!	#NULL!	#NULL!	#NULL!	#NULL!	#NULL!	#NULL!	#NULL!	#NULL!	#NULL!
49	Dominican Republic	#NULL!	#NULL!	3	92.5	85.6	89.5	#NULL!	16	2.15	4.44169	48.8479	52.17	#NULL!	24.65	67.7
50	Ecuador	26	44.8	3	#NULL!	#NULL!	#NULL!	#NULL!	#NULL!	#NULL!	2.89875	38.7235	25.27	#NULL!	#NULL!	#NULL!
51	East Timor	#NULL!	#NULL!	2	91.1	85.9	86.6	#NULL!	30.4	86.2	1.92088	#NULL!	#NULL!	#NULL!	52.59	63
52	Egypt	69.6	61.6	2	75.7	67.4	82.7	#NULL!	14	35.7	0.538783	14.229	26.1	19.4	#NULL!	65.7
53	El Salvador	30	85	2	#NULL!	#NULL!	#NULL!	#NULL!	#NULL!	8	13.5107	21.0109	40.89	#NULL!	#NULL!	#NULL!
54	Equatorial Guinea	#NULL!	#NULL!	3	#NULL!	#NULL!	#NULL!	#NULL!	43.6	#NULL!	1.00662	#NULL!	#NULL!	#NULL!	#NULL!	#NULL!
55	Eritrea	#NULL!	#NULL!	1	#NULL!	#NULL!	#NULL!	#NULL!	#NULL!	51.4	4.5403	#NULL!	#NULL!	#NULL!	#NULL!	20.1
56	Estonia	#NULL!	42	4	#NULL!	#NULL!	#NULL!	#NULL!	4	#NULL!	2.30138	97.7013	8.76	15.8	#NULL!	#NULL!
57	Ethiopia	#NULL!	#NULL!	1	80.8	72.1	77.9	49.3	#NULL!	65.7	3.85012	25.0397	49.53	#NULL!	80.88	17.2
58	Fiji	#NULL!	#NULL!	3	#NULL!	#NULL!	#NULL!	#NULL!	#NULL!	#NULL!	2.20601	#NULL!	#NULL!	#NULL!	#NULL!	#NULL!
59	Finland	0.3	20.4	4	#NULL!	#NULL!	#NULL!	#NULL!	8	#NULL!	2.00768	99.8013	8.87	6.8	#NULL!	#NULL!
60	France	#NULL!	28.8	4	#NULL!	#NULL!	#NULL!	#NULL!	7	#NULL!	0.940018	94.4421	7.07	9.7	#NULL!	#NULL!
61	Gabon	#NULL!	#NULL!	3	70	73	58	48	31.5	50.2	2.86612	25.0435	59.37	#NULL!	54.6	74.4
62	Gambia	#NULL!	86	1	71.2	48.9	71.8	40.5	7.3	58.4	6.04438	#NULL!	#NULL!	#NULL!	#NULL!	39.8
63	Georgia	#NULL!	51.6	3	#NULL!	#NULL!	#NULL!	#NULL!	#NULL!	#NULL!	#NULL!	46.0994	31.12	16.7	#NULL!	#NULL!
64	Germany	17.95	28.2	4	#NULL!	#NULL!	#NULL!	#NULL!	5	#NULL!	0.909564	99.1152	3.91	10.3	#NULL!	#NULL!
65	Ghana	#NULL!	#NULL!	2	86.7	73.9	76.9	52	#NULL!	28.3	1.23413	33.1434	53.04	#NULL!	53.86	63.7
66	Greece	13.975	32.3111	4	#NULL!	#NULL!	#NULL!	#NULL!	8	#NULL!	0.200141	82.2864	13.79	14.4	#NULL!	#NULL!
67	Grenada	#NULL!	#NULL!	3	#NULL!	#NULL!	#NULL!	#NULL!	#NULL!	#NULL!	6.81558	#NULL!	#NULL!	#NULL!	#NULL!	#NULL!
68	Guatemala	#NULL!	#NULL!	2	87	81.9	74	64.8	8.5	11	8.88694	30.3832	#NULL!	#NULL!	#NULL!	39.7
69	Guinea	#NULL!	#NULL!	1	42.2	47.3	33.2	22.7	#NULL!	92.1	5.78049	6.73816	69.44	#NULL!	52.97	19.1
70	Guinea-Bissau	#NULL!	#NULL!	1	#NULL!	#NULL!	#NULL!	#NULL!	#NULL!	41.8	6.04169	#NULL!	#NULL!	#NULL!	#NULL!	#NULL!
71	Guyana	#NULL!	#NULL!	3	91.5	87.1	91	71.3	#NULL!	13.2	15.0095	#NULL!	#NULL!	#NULL!	41.77	79.6
72	Haiti	#NULL!	#NULL!	1	85.4	77.7	72.5	56.3	14.9	16.7	2.892	20.812	83.39	#NULL!	63.8	56.5
73	Honduras	#NULL!	#NULL!	2	89.8	73.5	82.5	70.3	11	12.4	10.3128	26.3682	55.84	#NULL!	63.1	45.9
74	Hungary	#NULL!	#NULL!	4	#NULL!	#NULL!	#NULL!	#NULL!	8	#NULL!	1.103	72.5727	8.66	10.2	#NULL!	#NULL!
75	Iceland	#NULL!	#NULL!	4	#NULL!	#NULL!	#NULL!	#NULL!	#NULL!	#NULL!	1.25818	#NULL!	10.93	6.6	#NULL!	#NULL!
76	India	38.9	52.1	2	#NULL!	#NULL!	#NULL!	#NULL!	#NULL!	#NULL!	2.9127	48.5915	24.1	20.5	68.21	60.1
77	Indonesia	35.8125	79.5	2	85.9	81.7	83.3	#NULL!	#NULL!	34.5	0.173333	35.8629	17.38	#NULL!	46.99	63.5
78	Iran	#NULL!	55.5	3	#NULL!	#NULL!	#NULL!	#NULL!	#NULL!	#NULL!	1.90229	80.105	50.35	#NULL!	#NULL!	#NULL!
79	Iraq	#NULL!	81.95	3	#NULL!	#NULL!	#NULL!	#NULL!	#NULL!	51.2	#NULL!	11.175	43.1	#NULL!	#NULL!	#NULL!
80	Ireland	#NULL!	26.46	4	#NULL!	#NULL!	#NULL!	#NULL!	4	#NULL!	0.303618	94.092	10.93	9.2	#NULL!	#NULL!
81	Israel	17.6	64.7	4	#NULL!	#NULL!	#NULL!	#NULL!	#NULL!	#NULL!	1.04953	92.0518	5.32	20	#NULL!	#NULL!
82	Italy	15.4	26.0833	4	#NULL!	#NULL!	#NULL!	#NULL!	7	#NULL!	0.518444	79.7098	7.95	14.6	#NULL!	#NULL!
83	Jamaica	#NULL!	49	3	#NULL!	#NULL!	#NULL!	#NULL!	#NULL!	4.9	10.7125	72.3332	45.11	#NULL!	#NULL!	#NULL!
84	Japan	3.9	23.85	4	#NULL!	#NULL!	#NULL!	#NULL!	#NULL!	#NULL!	0.374563	97.3083	1.43	#NULL!	#NULL!	#NULL!
85	Jordan	#NULL!	#NULL!	3	85.9	77.2	88.7	72.5	14.1	22.6	0.771255	19.8335	31.23	#NULL!	42.6	90.1
86	Kazakhstan	45	70	3	#NULL!	#NULL!	#NULL!	#NULL!	#NULL!	12.2	2.95167	53.2016	7.54	#NULL!	#NULL!	99.4
87	Kenya	#NULL!	64.16	2	73.25	69.6	76	56	25.5	47.2	2.51933	46.0268	53.33	#NULL!	52.86	46.2
88	Kiribati	#NULL!	#NULL!	2	#NULL!	#NULL!	#NULL!	#NULL!	#NULL!	#NULL!	2.34856	#NULL!	#NULL!	#NULL!	#NULL!	#NULL!
89	South Korea	#NULL!	82	4	#NULL!	#NULL!	#NULL!	#NULL!	#NULL!	#NULL!	0.906697	93.7244	6.61	16.2	#NULL!	#NULL!
90	North Korea	#NULL!	#NULL!	1	#NULL!	#NULL!	#NULL!	#NULL!	#NULL!	#NULL!	2.14702	#NULL!	#NULL!	#NULL!	#NULL!	#NULL!
92	Kuwait	3	28	4	#NULL!	#NULL!	#NULL!	#NULL!	#NULL!	#NULL!	0.778175	72.3558	10	#NULL!	#NULL!	#NULL!
93	Kyrgyzstan	45.4	69.8	2	85.8	83.9	90.2	76.5	17.1	33.2	12.2341	20.276	22.31	#NULL!	40.8	99.5
94	Laos	#NULL!	80.5	2	#NULL!	#NULL!	#NULL!	#NULL!	#NULL!	58.2	3.29454	29.0152	#NULL!	#NULL!	#NULL!	#NULL!
95	Latvia	26	#NULL!	4	#NULL!	#NULL!	#NULL!	#NULL!	7	#NULL!	3.10819	91.5877	9.82	#NULL!	#NULL!	#NULL!
96	Lebanon	#NULL!	74.7	3	#NULL!	#NULL!	#NULL!	#NULL!	#NULL!	9.69	1.57214	30.5729	7.86	#NULL!	#NULL!	#NULL!
97	Lesotho	#NULL!	#NULL!	2	69.2	83.5	85.9	60.9	#NULL!	35.2	18.8794	24.937	#NULL!	#NULL!	40.02	60.4
98	Liberia	#NULL!	#NULL!	1	78.9	82.3	77.2	67.2	#NULL!	42.5	1.96515	14.4052	85.22	#NULL!	75.86	43.9
99	Libya	#NULL!	75	3	#NULL!	#NULL!	#NULL!	#NULL!	#NULL!	#NULL!	1.47517	59.621	34.84	#NULL!	#NULL!	#NULL!
100	Liechtenstein	#NULL!	#NULL!	4	#NULL!	#NULL!	#NULL!	#NULL!	#NULL!	#NULL!	#NULL!	#NULL!	#NULL!	#NULL!	#NULL!	#NULL!
101	Lithuania	#NULL!	71.775	4	#NULL!	#NULL!	#NULL!	#NULL!	6	#NULL!	3.40349	78.3196	13.89	#NULL!	#NULL!	#NULL!
102	Luxembourg	#NULL!	#NULL!	4	#NULL!	#NULL!	#NULL!	#NULL!	3	#NULL!	0	96.7316	4.72	8.8	#NULL!	#NULL!
103	Macedonia	#NULL!	#NULL!	3	#NULL!	#NULL!	#NULL!	#NULL!	#NULL!	14.5	0.551898	69.4857	#NULL!	#NULL!	#NULL!	#NULL!
104	Madagascar	#NULL!	#NULL!	1	88.8	85.9	87.9	73.5	#NULL!	38.7	0.347798	6.06513	53.61	#NULL!	83.78	35.2
105	Malawi	#NULL!	#NULL!	1	72.25	42.7	61.5	44.4	22.1	13.9	0.847646	15.8515	85.81	#NULL!	43.3	22.8
106	Malaysia	#NULL!	98.1	3	#NULL!	#NULL!	#NULL!	#NULL!	#NULL!	#NULL!	1.08599	74.4254	16.41	#NULL!	#NULL!	#NULL!
107	Maldives	#NULL!	#NULL!	3	94	57.8	76	#NULL!	#NULL!	30.8	1.33557	#NULL!	#NULL!	#NULL!	48.79	40.9
108	Mali	#NULL!	#NULL!	1	23	18.1	15.3	6.5	#NULL!	81.7	8.51783	9.08842	23.84	#NULL!	57.21	17.1
109	Malta	#NULL!	#NULL!	4	#NULL!	#NULL!	#NULL!	#NULL!	5	#NULL!	0.478586	95.5505	4.95	#NULL!	#NULL!	#NULL!
110	Marshall Is.	#NULL!	#NULL!	3	#NULL!	#NULL!	#NULL!	#NULL!	#NULL!	#NULL!	#NULL!	#NULL!	#NULL!	#NULL!	#NULL!	#NULL!
111	Mauritania	#NULL!	#NULL!	2	#NULL!	#NULL!	#NULL!	#NULL!	#NULL!	37.9	6.78381	14.8231	25.94	#NULL!	#NULL!	14.9
112	Mauritius	#NULL!	#NULL!	3	#NULL!	#NULL!	#NULL!	#NULL!	#NULL!	#NULL!	1.23217	80.4557	9.25	#NULL!	#NULL!	#NULL!
113	Mexico	33.95	61.5	3	#NULL!	#NULL!	#NULL!	#NULL!	#NULL!	#NULL!	4.67668	31.1673	#NULL!	19.9	#NULL!	#NULL!
114	Micronesia	#NULL!	#NULL!	2	#NULL!	#NULL!	#NULL!	#NULL!	#NULL!	#NULL!	0.31028	#NULL!	#NULL!	#NULL!	#NULL!	#NULL!
115	Moldova	#NULL!	#NULL!	2	#NULL!	#NULL!	#NULL!	#NULL!	#NULL!	11.2	3.4622	26.8995	12.76	#NULL!	27.8	99.3
116	Monaco	#NULL!	#NULL!	4	#NULL!	#NULL!	#NULL!	#NULL!	#NULL!	#NULL!	#NULL!	#NULL!	#NULL!	#NULL!	#NULL!	#NULL!
117	Mongolia	47.5	91.5	2	#NULL!	#NULL!	#NULL!	#NULL!	#NULL!	10.1	3.95199	90.175	18.57	#NULL!	#NULL!	#NULL!
118	Montenegro	#NULL!	#NULL!	3	#NULL!	#NULL!	#NULL!	#NULL!	#NULL!	2.7	0.83367	58.1364	11.23	#NULL!	#NULL!	#NULL!
119	Morocco	9	60	2	#NULL!	#NULL!	#NULL!	#NULL!	#NULL!	#NULL!	0.334748	16.6611	25.43	#NULL!	22.18	30.2
120	Mozambique	#NULL!	#NULL!	1	74.7	58.8	67.3	49.1	27.7	21	1.69944	26.3085	65.04	#NULL!	65.38	22.8
121	Myanmar	#NULL!	50	2	87.7	74.3	83.4	67.5	#NULL!	51.2	1.20097	21.4114	12.72	#NULL!	#NULL!	46.3
122	Namibia	31.3	68.7	3	87.4	82.2	87.7	71.2	20.2	28.2	6.64016	66.819	65.73	#NULL!	50.18	75.8
123	Nauru	#NULL!	#NULL!	4	#NULL!	#NULL!	#NULL!	#NULL!	#NULL!	#NULL!	#NULL!	#NULL!	#NULL!	#NULL!	#NULL!	#NULL!
124	Nepal	#NULL!	61.475	1	61	57.2	65.4	53.6	14.3	14.6	1.33331	31.362	26.04	#NULL!	61	50
125	Netherlands	#NULL!	56	4	#NULL!	#NULL!	#NULL!	#NULL!	7	#NULL!	0.600106	99.1363	4.69	6.1	#NULL!	#NULL!
126	New Zealand	#NULL!	88	4	#NULL!	#NULL!	#NULL!	#NULL!	#NULL!	#NULL!	0.989796	99.3373	5.67	#NULL!	#NULL!	#NULL!
127	Nicaragua	#NULL!	#NULL!	2	#NULL!	#NULL!	#NULL!	#NULL!	#NULL!	#NULL!	1.99563	16.3513	44.1	#NULL!	#NULL!	46
128	Niger	#NULL!	#NULL!	1	39.2	20	21.4	7.3	#NULL!	59.6	#NULL!	3.88378	56.49	#NULL!	66.48	8.5
129	Nigeria	2.73333	14.9	2	47.4	37.6	38.7	50.8	11	34.7	6.89607	28.8793	53.57	#NULL!	62.26	45.7
130	Norway	#NULL!	22.5	4	#NULL!	#NULL!	#NULL!	#NULL!	#NULL!	#NULL!	0.555447	100	4.13	8.2	#NULL!	#NULL!
131	Oman	#NULL!	#NULL!	4	#NULL!	#NULL!	#NULL!	#NULL!	#NULL!	7.9	#NULL!	63.5299	#NULL!	#NULL!	#NULL!	#NULL!
132	Pakistan	26.5	60.0333	2	49.9	47	51.9	#NULL!	#NULL!	42.2	3.71345	4.08684	48.1	#NULL!	69.49	27
133	Palau	#NULL!	#NULL!	3	#NULL!	#NULL!	#NULL!	#NULL!	#NULL!	#NULL!	#NULL!	#NULL!	#NULL!	#NULL!	#NULL!	#NULL!
135	Panama	#NULL!	#NULL!	3	#NULL!	#NULL!	#NULL!	#NULL!	#NULL!	5.7	2.26061	35.0913	30.13	23.1	#NULL!	#NULL!
136	Papua New Guinea	#NULL!	#NULL!	2	#NULL!	#NULL!	#NULL!	#NULL!	#NULL!	#NULL!	5.36804	#NULL!	#NULL!	#NULL!	#NULL!	#NULL!
137	Paraguay	10.22	81	3	#NULL!	#NULL!	#NULL!	#NULL!	#NULL!	#NULL!	2.71262	25.9628	20.36	21.9	#NULL!	36.1
138	Peru	#NULL!	76	3	85.55	77.8	83.1	#NULL!	12.9	4.42	4.03643	24.6903	36.94	25.2	#NULL!	75.2
139	Philippines	#NULL!	93	2	93.2	85.3	96.4	#NULL!	7.1	12.9	2.30012	34.353	42.43	#NULL!	52.76	86.3
140	Poland	#NULL!	52.85	4	#NULL!	#NULL!	#NULL!	#NULL!	3	#NULL!	0.590314	76.4024	9.83	10.6	#NULL!	#NULL!
141	Portugal	#NULL!	#NULL!	4	#NULL!	#NULL!	#NULL!	#NULL!	6	#NULL!	0.665525	84.8449	14.79	#NULL!	#NULL!	#NULL!
142	Qatar	#NULL!	89.2	4	#NULL!	#NULL!	#NULL!	#NULL!	#NULL!	6.6	5.13297	61.5695	#NULL!	#NULL!	#NULL!	#NULL!
143	Romania	#NULL!	81.1	3	#NULL!	#NULL!	#NULL!	#NULL!	7	#NULL!	1.44064	50.4084	19.33	#NULL!	#NULL!	#NULL!
144	Russia	36	49	3	#NULL!	#NULL!	#NULL!	#NULL!	#NULL!	#NULL!	7.30771	64.6758	#NULL!	13	#NULL!	#NULL!
145	Rwanda	#NULL!	#NULL!	1	83.25	72.2	78.5	64.8	20.7	48.8	2.78212	30.6562	48.73	#NULL!	56.31	25.9
146	St. Kitts & Nevis	#NULL!	#NULL!	4	#NULL!	#NULL!	#NULL!	#NULL!	#NULL!	#NULL!	#NULL!	#NULL!	#NULL!	#NULL!	#NULL!	#NULL!
147	St. Lucia	#NULL!	#NULL!	3	#NULL!	#NULL!	#NULL!	#NULL!	#NULL!	6.5	#NULL!	#NULL!	#NULL!	#NULL!	#NULL!	#NULL!
148	St. Vincent & the Grenadines	#NULL!	#NULL!	3	#NULL!	#NULL!	#NULL!	#NULL!	#NULL!	#NULL!	5.54406	#NULL!	#NULL!	#NULL!	#NULL!	#NULL!
149	Samoa	#NULL!	#NULL!	2	#NULL!	#NULL!	#NULL!	#NULL!	#NULL!	#NULL!	3.33651	#NULL!	#NULL!	#NULL!	#NULL!	#NULL!
150	San Marino	#NULL!	#NULL!	4	#NULL!	#NULL!	#NULL!	#NULL!	#NULL!	#NULL!	#NULL!	#NULL!	#NULL!	#NULL!	#NULL!	#NULL!
151	Sao Tome & Principe	#NULL!	#NULL!	2	74.2	56.8	70	#NULL!	26.3	19.3	1.73564	#NULL!	#NULL!	#NULL!	87.15	36.1
152	Saudi Arabia	#NULL!	70.075	4	#NULL!	#NULL!	#NULL!	#NULL!	#NULL!	#NULL!	#NULL!	44.8509	21.69	#NULL!	#NULL!	#NULL!
153	Senegal	#NULL!	73	1	31.2333	21.7	23	8.39	#NULL!	57.3	4.201	9.80995	30.48	#NULL!	46.8	30.8
154	Serbia	37.5	19.775	3	#NULL!	#NULL!	#NULL!	#NULL!	#NULL!	3.8	0.989049	71.8034	#NULL!	14.4	#NULL!	#NULL!
155	Seychelles	#NULL!	#NULL!	4	#NULL!	#NULL!	#NULL!	#NULL!	#NULL!	#NULL!	0.93534	#NULL!	#NULL!	#NULL!	#NULL!	#NULL!
156	Sierra Leone	#NULL!	#NULL!	1	61.9	55.3	53.8	40.2	28.7	62.8	1.15683	11.2225	75.7	#NULL!	68.84	34.5
157	Singapore	#NULL!	49	4	#NULL!	#NULL!	#NULL!	#NULL!	#NULL!	#NULL!	0.277187	96.8656	3.84	#NULL!	#NULL!	#NULL!
158	Slovakia	#NULL!	#NULL!	4	#NULL!	#NULL!	#NULL!	#NULL!	8	#NULL!	1.02337	80.6751	4.92	8.4	#NULL!	#NULL!
159	Slovenia	#NULL!	#NULL!	4	#NULL!	#NULL!	#NULL!	#NULL!	2	#NULL!	0.622597	97.3422	11.64	11	#NULL!	#NULL!
160	Solomon Is.	#NULL!	#NULL!	2	#NULL!	#NULL!	#NULL!	#NULL!	#NULL!	#NULL!	#NULL!	#NULL!	#NULL!	#NULL!	#NULL!	#NULL!
161	Somalia	#NULL!	#NULL!	1	#NULL!	#NULL!	#NULL!	#NULL!	#NULL!	#NULL!	2.7501	6.04136	48.72	#NULL!	#NULL!	#NULL!
162	South Africa	#NULL!	44	3	#NULL!	#NULL!	#NULL!	#NULL!	#NULL!	#NULL!	9.34952	62.6391	43.23	25.4	#NULL!	68.3
163	Spain	#NULL!	16.4	4	#NULL!	#NULL!	#NULL!	#NULL!	2	#NULL!	0.581434	93.6237	6.12	15.9	#NULL!	#NULL!
164	Sri Lanka	24.5	57.65	2	#NULL!	#NULL!	#NULL!	#NULL!	#NULL!	#NULL!	1.11844	74.5963	21.7	#NULL!	#NULL!	#NULL!
165	North Sudan	#NULL!	58.5	2	#NULL!	#NULL!	#NULL!	#NULL!	#NULL!	34	2.09333	7.16901	45.17	#NULL!	#NULL!	#NULL!
166	South Sudan	#NULL!	#NULL!	1	#NULL!	#NULL!	#NULL!	#NULL!	#NULL!	78.5	5.22747	4.70847	91.82	#NULL!	#NULL!	#NULL!
167	Suriname	#NULL!	#NULL!	3	#NULL!	#NULL!	#NULL!	#NULL!	#NULL!	12.5	4.62763	#NULL!	#NULL!	#NULL!	#NULL!	#NULL!
168	Swaziland	#NULL!	#NULL!	2	#NULL!	#NULL!	#NULL!	#NULL!	#NULL!	19.8	7.41977	27.414	#NULL!	#NULL!	47.04	59.3
169	Sweden	6	19.1083	4	#NULL!	#NULL!	#NULL!	#NULL!	6	#NULL!	0.615936	99.5905	4.37	#NULL!	#NULL!	#NULL!
170	Switzerland	25.3	24.8	4	#NULL!	#NULL!	#NULL!	#NULL!	#NULL!	#NULL!	0.653933	97.7757	4.36	9.9	#NULL!	#NULL!
171	Syria	#NULL!	65.8333	2	#NULL!	#NULL!	#NULL!	#NULL!	#NULL!	#NULL!	0.711653	19.588	48.71	#NULL!	#NULL!	#NULL!
173	Tajikistan	#NULL!	#NULL!	2	55.9	54.8	54.2	40.9	15.2	59.6	0.552071	17.7855	13.06	#NULL!	61.48	94.2
174	Tanzania	5.23333	37.25	1	53.95	42.4	66.1	46.8	29.6	55.7	4.49595	16.6323	56.23	#NULL!	71.93	22.9
175	Thailand	#NULL!	67.2	3	#NULL!	#NULL!	#NULL!	#NULL!	#NULL!	13.1	1.31142	75.8538	7.98	#NULL!	#NULL!	#NULL!
176	Togo	#NULL!	#NULL!	1	64.6	47.2	42.1	29.6	12.7	28.7	5.45415	17.4252	66.18	#NULL!	58.84	37.3
177	Tonga	#NULL!	#NULL!	2	#NULL!	#NULL!	#NULL!	#NULL!	18.8	#NULL!	1.92378	#NULL!	#NULL!	#NULL!	#NULL!	#NULL!
178	Trinidad & Tobago	#NULL!	29.1	4	#NULL!	#NULL!	#NULL!	#NULL!	#NULL!	#NULL!	5.85243	71.7294	#NULL!	#NULL!	#NULL!	#NULL!
179	Tunisia	#NULL!	#NULL!	2	#NULL!	#NULL!	#NULL!	#NULL!	#NULL!	30.3	1.22636	24.3553	18.58	#NULL!	#NULL!	#NULL!
180	Turkey	#NULL!	60.3	3	#NULL!	#NULL!	#NULL!	#NULL!	11	#NULL!	1.70858	43.3733	31.64	#NULL!	#NULL!	27.2
181	Turkmenistan	#NULL!	#NULL!	3	#NULL!	#NULL!	#NULL!	#NULL!	#NULL!	#NULL!	1.4353	18.1555	#NULL!	#NULL!	#NULL!	98.1
182	Tuvalu	#NULL!	#NULL!	3	#NULL!	#NULL!	#NULL!	#NULL!	#NULL!	#NULL!	#NULL!	#NULL!	#NULL!	#NULL!	#NULL!	#NULL!
183	Uganda	17.7667	41	1	59.5	57.4	60.2	49	33.2	58.3	2.55397	21.7729	65.77	#NULL!	65.94	32.9
184	Ukraine	23.7533	56.7286	2	#NULL!	#NULL!	#NULL!	#NULL!	#NULL!	2.9	2.53178	50.7382	18.75	#NULL!	30.84	99.9
185	United Arab Emirates	#NULL!	67.55	4	#NULL!	#NULL!	#NULL!	#NULL!	#NULL!	#NULL!	0.419307	62.7024	13.98	#NULL!	#NULL!	#NULL!
186	United Kingdom	#NULL!	40.2222	4	#NULL!	#NULL!	#NULL!	#NULL!	6	#NULL!	0.694384	97.4594	9.99	9.5	#NULL!	#NULL!
187	United States	27.2	31.8	4	#NULL!	#NULL!	#NULL!	#NULL!	#NULL!	#NULL!	2.09246	90.5177	#NULL!	18.8	#NULL!	#NULL!
188	Uruguay	#NULL!	#NULL!	4	#NULL!	#NULL!	#NULL!	#NULL!	#NULL!	1.5	2.41698	41.908	16.16	14.7	#NULL!	#NULL!
189	Uzbekistan	#NULL!	#NULL!	2	#NULL!	#NULL!	#NULL!	#NULL!	#NULL!	#NULL!	1.09432	32.1992	15.03	#NULL!	#NULL!	99.6
190	Vanuatu	#NULL!	42.1	2	#NULL!	#NULL!	#NULL!	#NULL!	44	#NULL!	1.20337	#NULL!	#NULL!	#NULL!	#NULL!	#NULL!
192	Venezuela	#NULL!	87	3	#NULL!	#NULL!	#NULL!	#NULL!	#NULL!	#NULL!	7.28785	53.1486	33.01	#NULL!	#NULL!	#NULL!
193	Vietnam	#NULL!	73.7	2	#NULL!	#NULL!	#NULL!	#NULL!	#NULL!	28.2	0.850111	26.742	16.56	#NULL!	39.34	72.8
194	Yemen	#NULL!	#NULL!	2	#NULL!	50	54.6	#NULL!	#NULL!	48.7	1.92916	1.38054	44.85	#NULL!	61.02	#NULL!
195	Zambia	#NULL!	#NULL!	2	75.2	66.3	74	46.6	26.7	46.9	2.58681	27.2031	76.87	#NULL!	63.51	44.8
196	Zimbabwe	#NULL!	#NULL!	1	88.35	87.1	84.4	59.3	19.8	38.5	2.7743	25.2669	60.93	#NULL!	36.2	72.9
345	China	8.8	62.2	3	#NULL!	#NULL!	#NULL!	#NULL!	#NULL!	#NULL!	0.445054	70.8744	3.9	#NULL!	#NULL!	#NULL!
